# Supplementary material for: N-6-Methyladenosine in Vasoactive microRNAs during Hypoxia; A Novel Role for METTL4
Source: Int J Mol Sci. 2022 Jan 19;23(3):1057. doi: 10.3390/ijms23031057 (PMC8835077; doi:10.3390/ijms23031057)
Supplement: Supplementary file 1 [file ijms-23-01057-s001.zip]

Archive with 1 entries (1 files):
- ijms-1453119-supplementary.pdf
